# Supplementary material for: Selective Esterification of Phosphonic Acids
Source: Molecules. 2021 Sep 17;26(18):5637. doi: 10.3390/molecules26185637 (PMC8466293; doi:10.3390/molecules26185637)
Supplement: Supplementary file 1 [file molecules-26-05637-s001.zip]

Archive with 1 entries (1 files):
- molecules-1342104-supplementary.pdf
